# Supplementary material for: A systematic review of decision analytic modeling techniques for the economic evaluation of dental caries interventions
Source: PLoS One. 2019 May 15;14(5):e0216921. doi: 10.1371/journal.pone.0216921 (PMC6519822; doi:10.1371/journal.pone.0216921)
Supplement: S2 Table — (XLSX) [file pone.0216921.s002.xlsx]

## Sheet: EndNote_library
2016	Albino, J., & Tiwari, T. (2016). Preventing Childhood Caries: A Review of Recent Behavioral Research. J Dent Res, 95(1), 35-42. doi:10.1177/0022034515609034
2010	Arora, A., Evans, R. W., Sivaneswaran, S., Sujeer, A. N., & Blinkhorn, A. S. (2010). Parental support for water fluoridation in Lithgow, New South Wales. Aust Dent J, 55(4), 417-422. doi:10.1111/j.1834-7819.2010.01263.x
2006	Brazzelli, M., McKenzie, L., Fielding, S., Fraser, C., Clarkson, J., Kilonzo, M., & Waugh, N. (2006). Systematic review of the effectiveness and cost-effectiveness of HealOzone® for the treatment of occlusal pit/fissure caries and root caries. Health Technology Assessment, 10(16), iii-50.
2006	Casamassimo, P. S., Thikkurissy, S., Edelstein, B. L., & Maiorini, E. (2009). Beyond the dmft The human and economic cost of early childhood caries. Journal of the American Dental Association, 140(6), 650-657. doi:10.14219/jada.archive.2009.0250
2016	Claxton, L., Taylor, M., & Kay, E. (2016). Oral health promotion: the economic benefits to the NHS of increased use of sugarfree gum in the UK. Br Dent J, 220(3), 121-127. doi:10.1038/sj.bdj.2016.94
2011	Curtis, B., Warren, E., Pollicino, C., Evans, R. W., Schwarz, E., & Sbaraini, A. (2011). The Monitor Practice Programme: is non-invasive management of dental caries in private practice cost-effective? Aust Dent J, 56(1), 48-55. doi:10.1111/j.1834-7819.2010.01286.x
1993	Downer, M. C. (1993). Patterns of disease and treatment and their implications for dental health services research. Community Dent Health, 10 Suppl 2, 39-46.
2015	Edelstein, B. L., Hirsch, G., Frosh, M., & Kumar, J. (2015). Reducing early childhood caries in a Medicaid population A systems model analysis. Journal of the American Dental Association, 146(4), 224-232. doi:10.1016/j.adaj.2014.12.024
1999	Edwards, M. J., Brickley, M. R., Goodey, R. D., & Shepherd, J. P. (1999). The cost, effectiveness and cost effectiveness of removal and retention of asymptomatic, disease free third molars. Br Dent J, 187(7), 380-383. doi:10.1038/sj.bdj.4800285a
1980	Eklund, S. A., & Striffler, D. F. (1980). Anticaries effect of various concentrations of fluoride in drinking water: evaluation of empirical evidence. Public health reports (Washington, D.C. : 1974), 95(5), 486-490.
2010	Farrington, M., Cullen, L., & Dawson, C. (2010). Assessment of oral mucositis in adult and pediatric oncology patients: an evidence-based approach. ORL-head and neck nursing : official journal of the Society of Otorhinolaryngology and Head-Neck Nurses, 28(3), 8-15.
2015	Fernandez, M. R., Goettems, M. L., Ardenghi, T. M., Demarco, F. F., & Correa, M. B. (2015). The Role of School Social Environment on Dental Caries Experience in 8-to 12-Year-Old Brazilian Children: A Multilevel Analysis. Caries Res, 49(5), 548-556. doi:10.1159/000438832
1979	Freed, J. R., Marcus, M., & Forsythe, A. B. (1979). A Markovian model for evaluating dental care programs. Community Dent Oral Epidemiol, 7(1), 25-29. doi:10.1111/j.1600-0528.1979.tb01181.x M4 - Citavi
2016	Griffin, S. O., & Griffin, P. M. (2016). HOME VISITS AND TELEPHONE CONTACTS FOR PREVENTING EARLY CHILDHOOD CARIES COULD BE COST EFFECTIVE. Journal of Evidence-Based Dental Practice, 16(2), 133-135. doi:10.1016/j.jebdp.2016.05.004
2014	Griffin, S. O., Jones, K., & Crespin, M. (2014). Calculating averted caries attributable to school-based sealant programs with a minimal data set. J Public Health Dent, 74(3), 202-209. doi:10.1111/jphd.12047
2014	Hayashi, M., Haapasalo, M., Imazato, S., Lee, J. I., Momoi, Y., Murakami, S., . . . Wilson, N. (2014). Dentistry in the 21st century: challenges of a globalising world. International Dental Journal, 64(6), 333-342. doi:10.1111/idj.12132
1992	Helfernstein, U., & Steiner, M. (1992). Prediction of costs in a selective caries prevention programme. Community Dent Health, 9(1), 49-55.
2013	Hendrix, K. S., Downs, S. M., Brophy, G., Doebbeling, C. C., & Swigonski, N. L. (2013). Threshold analysis of reimbursing physicians for the application of fluoride varnish in young children. J Public Health Dent, 73(4), 297-303. doi:10.1111/jphd.12026
2016	Hesse, D., de Araujo, M. P., Olegario, I. C., Innes, N., Raggio, D. P., & Bonifacio, C. C. (2016). Atraumatic Restorative Treatment compared to the Hall Technique for occluso-proximal cavities in primary molars: study protocol for a randomized controlled trial. Trials, 17. doi:10.1186/s13063-016-1270-z
2017	Hill, H., Macey, R., & Brocklehurst, P. (2017). A Markov model assessing the impact on primary care practice revenues and patient's health when using mid-level providers, lesson learned from the United Kingdom. J Public Health Dent, 77(4), 334-343. doi:10.1111/jphd.12212
2012	Hirsch, G. B., Edelstein, B. L., Frosh, M., & Anselmo, T. (2012). A simulation model for designing effective interventions in early childhood caries. Prev Chronic Dis, 9, E66-E66.
2018	Kay, E., Owen, L., Taylor, M., Claxton, L., & Sheppard, L. (2018). The use of cost-utility analysis for the evaluation of caries prevention: an exploratory case study of two community-based public health interventions in a high-risk population in the UK. Community Dent Health, 35(1), 30-36. doi:10.1922/CDH_4115Owen07
2018	Khouja, T., & Smith, K. J. (2018). Cost-effectiveness analysis of two caries prevention methods in the first permanent molar in children. J Public Health Dent, 78(2), 118-126. doi:10.1111/jphd.12246
2015	Koh, R., Pukallus, M., Kularatna, S., Gordon, L. G., Barnett, A. G., Walsh, L. J., & Seow, W. K. (2015). Relative cost-effectiveness of home visits and telephone contacts in preventing early childhood caries. Community Dent Oral Epidemiol, 43(6), 560-568. doi:10.1111/cdoe.12181
2010	Konukseven, E. I., Onder, M. E., Mumcuoglu, E., & Kisnisci, R. S. (2010). Development of a Visio-Haptic Integrated Dental Training Simulation System. Journal of dental education, 74(8), 880-891.
2006	Kopycka-Ke˛dzierawski, D. T. (2006). Application of nonhomogenous Markov models for analyzing longitudinal caries risk.
2018	Kramer, A.-C. A., Petzold, M., Hakeberg, M., & Ostberg, A.-L. (2018). Multiple Socioeconomic Factors and Dental Caries in Swedish Children and Adolescents. Caries Res, 52(1-2), 42-50. doi:10.1159/000481411
2018	Krois, J., Goestemeyer, G., Reda, S., & Schwendicke, F. (2018). Sealing or infiltrating proximal carious lesions. J Dent, 74, 15-22. doi:10.1016/j.jdent.2018.04.026
2012	Kroon, J., & Van Wyk, P. J. (2012). A retrospective view on the viability of water fluoridation in South Africa to prevent dental caries. Community Dent Oral Epidemiol, 40(5), 441-450. doi:10.1111/j.1600-0528.2012.00681.x
1979	Lobene, R. R. (1979). Clinical studies of plaque control agents: an overview. J Dent Res, 58(12), 2381-2388. doi:10.1177/00220345790580120902
1964	Lu, K. H. (1964). An analysis of the caries process by finite absorbing Markov chains.
1968	Lu, K. H. (1968). A markov chain analysis of caries process with consideration for the effect of restoration. Archives of Oral Biology, 13(9), 1119-1132. doi:10.1016/0003-9969(68)90065-4 M4 - Citavi
2009	Mialhe, F. L., Pereira, A. C., Meneghim, M. d. C., da Silva Tagliaferro, E. P., & Pardi, V. (2009). Occlusal Tooth Surface Treatment Plans and Their Possible Effects on Oral Health Care Costs. Oral Health & Preventive Dentistry, 7(3), 211-216.
2010	Miguel, J. A. M., Sales, H. X., Quintao, C. C., Oliveira, B. H., & Feu, D. (2010). Factors associated with orthodontic treatment seeking by 12-15-year-old children at a state university-funded clinic. Journal of orthodontics, 37(2), 100-106. doi:10.1179/14653121042957
2003	Milsom, K. M., Tickle, M., Humphris, G. M., & Blinkhorn, A. S. (2003). The relationship between anxiety and dental treatment experience in 5-year-old children. Br Dent J, 194(9), 503-506. doi:10.1038/sj.bdj.4810070
2016	Olegario, I. C., Hesse, D., Bonecker, M., Pettorossi Imparato, J. C., Braga, M. M., Mendes, F. M., & Raggio, D. P. (2016). Effectiveness of conventional treatment using bulk-fill composite resin versus Atraumatic Restorative Treatments in primary and permanent dentition: a pragmatic randomized clinical trial. BMC Oral Health, 17. doi:10.1186/s12903-016-0260-6
2005	Page, R. C., Martin, J. A., & Loeb, C. F. (2005). The Oral Health Information Suite (OHIS): its use in the management of periodontal disease. Journal of dental education, 69(5), 509-520.
2013	Pukallus, M., Plonka, K., Kularatna, S., Gordon, L., Barnett, A. G., Walsh, L., & Seow, W. K. (2013). Cost-effectiveness of a telephonedelivered education programme to prevent early childhood caries in a disadvantaged area: A cohort study. BMJ Open, 3(5). doi:10.1136/bmjopen-2013-002579
2005	Quinonez, R. B., Downs, S. M., Shugars, D., Christensen, J., & Vann, W. F. (2005). Assessing cost-effectiveness of sealant placement in children. J Public Health Dent, 65(2), 82-89. doi:10.1111/j.1752-7325.2005.tb02791.x
2006	Quinonez, R. B., Stearns, S. C., Talekar, B. S., Rozier, R. G., & Downs, S. M. (2006). Simulating cost-effectiveness of fluoride varnish during well-child visits for Medicaid-enrolled children. Archives of Pediatrics & Adolescent Medicine, 160(2), 164-170. doi:10.1001/archpedi.160.2.164
2014	Rasines Alcaraz, M. G., Veitz-Keenan, A., Sahrmann, P., Schmidlin, P. R., Davis, D., & Iheozor-Ejiofor, Z. (2014). Direct composite resin fillings versus amalgam fillings for permanent or adult posterior teeth. Cochrane Database of Systematic Reviews(3). doi:10.1002/14651858.CD005620.pub2
1997	Robison, V. A., Rozier, R. G., Weintraub, J. A., & Koch, G. G. (1997). The relationship between clinical tooth status and receipt of sealants among child Medicaid recipients. J Dent Res, 76(12), 1862-1868. doi:10.1177/00220345970760120901
2007	Scherrer, C. R., Griffin, P. M., & Swann, J. L. (2007). Public health sealant delivery programs: Optimal delivery and the cost of practice acts. Medical Decision Making, 27(6), 762-771. doi:10.1177/0272989x07302134
1998	Schwarz, E. (1998). Is caries prevention cost-effective? Does anybody care? Acta Odontol Scand, 56(3), 187-192. doi:10.1080/000163598422965
2016	Schwendicke, F., Brouwer, F., Paris, S., & Stolpe, M. (2016). Detecting Proximal Secondary Caries Lesions: A Cost-effectiveness Analysis. J Dent Res, 95(2), 152-159. doi:10.1177/0022034515617937
2017	Schwendicke, F., & Goestemeyer, G. (2017). Cost-effectiveness of root caries preventive treatments. J Dent, 56, 58-64. doi:10.1016/j.jdent.2016.10.016
2014	Schwendicke, F., Meyer-Lueckel, H., Stolpe, M., Doerfer, C. E., & Paris, S. (2014). Costs and Effectiveness of Treatment Alternatives for Proximal Caries Lesions. PLoS One, 9(1). doi:10.1371/journal.pone.0086992
2016	Schwendicke, F., Mostajaboldave, R., Otto, I., Doerferd, C. E., & Burkert, S. (2016). Patients' preferences for selective versus complete excavation: A mixed-methods study. J Dent, 46, 47-53. doi:10.1016/j.jdent.2016.01.006
2014	Schwendicke, F., Paris, S., & Stolpe, M. (2014). Cost-effectiveness of caries excavations in different risk groups - a micro-simulation study. BMC Oral Health, 14. doi:10.1186/1472-6831-14-153
2015	Schwendicke, F., Paris, S., & Stolpe, M. (2015). Detection and treatment of proximal caries lesions: Milieu-specific cost-effectiveness analysis. J Dent, 43(6), 647-655. doi:10.1016/j.jdent.2015.03.009
2018	Schwendicke, F., Splieth, C. H., Thomson, W. M., Reda, S., Stolpe, M., & Page, L. F. (2018). Cost-effectiveness of caries-preventive fluoride varnish applications in clinic settings among patients of low, moderate and high risk. Community Dent Oral Epidemiol, 46(1), 8-16. doi:10.1111/cdoe.12320
2017	Schwendicke, F., & Stolpe, M. (2017). In-Office Application of Fluoride Gel or Varnish: Cost-Effectiveness and Expected Value of Perfect Information Analysis. Caries Res, 51(3), 231-239. doi:10.1159/000458729
2016	Schwendicke, F., Stolpe, M., & Innes, N. (2016). Conventional treatment, Hall Technique or immediate pulpotomy for carious primary molars: a cost-effectiveness analysis. Int Endod J, 49(9), 817-826. doi:10.1111/iej.12537
2015	Schwendicke, F., Stolpe, M., Meyer-Lueckel, H., & Paris, S. (2015). Detecting and Treating Occlusal Caries Lesions: A Cost-Effectiveness Analysis. J Dent Res, 94(2), 272-280. doi:10.1177/0022034514561260
2013	Schwendicke, F., Stolpe, M., Meyer-Lueckel, H., Paris, S., & Doerfer, C. E. (2013). Cost-effectiveness of One- and Two-step Incomplete and Complete Excavations. J Dent Res, 92(10), 880-887. doi:10.1177/0022034513500792
2014	Schwendicke, F., & Stotpe, M. (2014). Direct Pulp Capping after a Carious Exposure Versus Root Canal Treatment: A Cost-effectiveness Analysis. J Endod, 40(11), 1764-1770. doi:10.1016/j.joen.2014.07.028
2016	Schwendicke, F., Thomson, W. M., Broadbent, J. M., & Stolpe, M. (2016). Effects of Taxing Sugar-Sweetened Beverages on Caries and Treatment Costs. J Dent Res, 95(12), 1327-1332. doi:10.1177/0022034516660278
2008	Sinha, A., Consienla, D., Valencia, J. E., O'Loughlin, R., Gomez, E., De La Hoz, F., . . . De Quadros, C. A. (2008). Cost-effectiveness of pneumococcal conjugate vaccination in Latin America and the Caribbean: A regional analysis. Revista Panamericana de Salud Publica/Pan American Journal of Public Health, 24(5), 304-313.
2008	Skold, U. M., Petersson, L. G., Birkhed, D., & Norlund, A. (2008). Cost-analysis of school-based fluoride varnish and fluoride rinsing programs. Acta Odontol Scand, 66(5), 286-292. doi:10.1080/00016350802293978
2008	Splieth, C. H., & Flessa, S. (2008). Modelling lifelong costs of caries with and without fluoride use. European Journal of Oral Sciences, 116(2), 164-169. doi:10.1111/j.1600-0722.2008.00524.x
2012	Stephenson, J. (2012). A Model for the Analysis of Caries Occurrence in Primary Molar Tooth Surfaces. Caries Res, 46(5), 452-459. doi:10.1159/000339390
2010	Stephenson, J., Chadwick, B. L., Playle, R. A., & Treasure, E. T. (2010). Modelling Childhood Caries Using Parametric Competing Risks Survival Analysis Methods for Clustered Data. Caries Res, 44(1), 69-80. doi:10.1159/000279326
2003	Tickle, M., Milsom, K. M., Humphris, G. M., & Blinkhorn, A. S. (2003). Parental attitudes to the care of the carious primary dentition. Br Dent J, 195(8), 451-455. doi:10.1038/sj.bdj.4810600
2003	Tickle, M., Milsom, K. M., King, D., & Blinkhorn, A. S. (2003). The influences on, preventive care provided to children who frequently attend the UK General Dental Service. Br Dent J, 194(6), 329-332. doi:10.1038/sj.bdj.4809947
2007	Tickle, M., Yeung, C. A., Milsom, K. M., & Blinkhorn, A. S. (2007). The prescription and outcomes of fissure sealants applied to a group of high caries risk children by general dental practitioners working in the North West of England. Community Dent Health, 24(3), 135-139.
2015	Tonmukayakul, U., Sia, K.-L., Gold, L., Hegde, S., de Silva, A. M., & Moodie, M. (2015). Economic Models of Preventive Dentistry for Australian Children and Adolescents: A Systematic Review. Oral Health & Preventive Dentistry, 13(6), 481-494. doi:10.3290/j.ohpd.a35005
2016	van der Linden, N., Flach, G. B., de Bree, R., & Uyl-de Groot, C. A. (2016). Cost-utility of sentinel lymph node biopsy in cT1-T2N0 oral cancer. Oral Oncology, 53, 20-26. doi:10.1016/j.oraloncology.2015.11.011
2016	Warren, E., Curtis, B. H., Jia, N., & Evans, R. W. (2016). THE CARIES MANAGEMENT SYSTEM: UPDATING COST-EFFECTIVENESS WITH 4-YEAR POSTTRIAL DATA. Int J Technol Assess Health Care, 32(3), 107-115. doi:10.1017/s0266462316000246
2010	Warren, E., Pollicino, C., Curtis, B., Evans, W., Sbaraini, A., & Schwarz, E. (2010). Modeling the Long-Term Cost-Effectiveness of the Caries Management System in an Australian Population. Value in Health, 13(6), 750-760. doi:10.1111/j.1524-4733.2010.00759.x
2016	Wongkham, J., Pradubwong, S., Chatvised, P., & Ratanasiri, T. (2016). Evidence-Triggers for Care of Patient with Cleft Lip and Palate at Srinagarind Hospital: Antenatal Care Unit. Journal of the Medical Association of Thailand = Chotmaihet thangphaet, 99 Suppl 5, S51-57.
2005	Wostmann, B., Budtz-Jorgensen, E., Jepson, N., Mushimoto, E., Palmqvist, S., Sofou, A., & Owall, B. (2005). Indications for removable partial dentures: A literature review. International Journal of Prosthodontics, 18(2), 139-145.
2018	Zimmer, S., Spyra, A., Kreimendahl, F., Blaich, C., & Rychlik, R. (2018). Elevating the use of sugar-free chewing gum in Germany: cost saving and caries preventation. Acta Odontol Scand, 76(6), 407-414. doi:10.1080/00016357.2018.1487994

## Sheet: Excluded Studies
Year	Title		Reason of exclusion
1964	Lu, K. H. (1964). An analysis of the caries process by finite absorbing Markov chains.		Non-economic evaluation
1968	Lu, K. H. (1968). A markov chain analysis of caries process with consideration for the effect of restoration. Archives of Oral Biology, 13(9), 1119-1132. doi:10.1016/0003-9969(68)90065-4 M4 - Citavi		Non-economic evaluation
1979	Freed, J. R., Marcus, M., & Forsythe, A. B. (1979). A Markovian model for evaluating dental care programs. Community Dent Oral Epidemiol, 7(1), 25-29. doi:10.1111/j.1600-0528.1979.tb01181.x M4 - Citavi		Non-economic evaluation
1979	Lobene, R. R. (1979). Clinical studies of plaque control agents: an overview. J Dent Res, 58(12), 2381-2388. doi:10.1177/00220345790580120902		Review article
1980	Eklund, S. A., & Striffler, D. F. (1980). Anticaries effect of various concentrations of fluoride in drinking water: evaluation of empirical evidence. Public health reports (Washington, D.C. : 1974), 95(5), 486-490.		Non DAM based studies
1992	Helfernstein, U., & Steiner, M. (1992). Prediction of costs in a selective caries prevention programme. Community Dent Health, 9(1), 49-55.		Non DAM based studies
1993	Downer, M. C. (1993). Patterns of disease and treatment and their implications for dental health services research. Community Dent Health, 10 Suppl 2, 39-46.		Non DAM based studies
1997	Robison, V. A., Rozier, R. G., Weintraub, J. A., & Koch, G. G. (1997). The relationship between clinical tooth status and receipt of sealants among child Medicaid recipients. J Dent Res, 76(12), 1862-1868. doi:10.1177/00220345970760120901		Non DAM based studies
1998	Schwarz, E. (1998). Is caries prevention cost-effective? Does anybody care? Acta Odontol Scand, 56(3), 187-192. doi:10.1080/000163598422965		Full text not available
1999	Edwards, M. J., Brickley, M. R., Goodey, R. D., & Shepherd, J. P. (1999). The cost, effectiveness and cost effectiveness of removal and retention of asymptomatic, disease free third molars. Br Dent J, 187(7), 380-383. doi:10.1038/sj.bdj.4800285a		Caries is not the main HOI
2003	Milsom, K. M., Tickle, M., Humphris, G. M., & Blinkhorn, A. S. (2003). The relationship between anxiety and dental treatment experience in 5-year-old children. Br Dent J, 194(9), 503-506. doi:10.1038/sj.bdj.4810070		Non DAM based studies
2003	Tickle, M., Milsom, K. M., Humphris, G. M., & Blinkhorn, A. S. (2003). Parental attitudes to the care of the carious primary dentition. Br Dent J, 195(8), 451-455. doi:10.1038/sj.bdj.4810600		Non DAM based studies
2003	Tickle, M., Milsom, K. M., King, D., & Blinkhorn, A. S. (2003). The influences on, preventive care provided to children who frequently attend the UK General Dental Service. Br Dent J, 194(6), 329-332. doi:10.1038/sj.bdj.4809947		Non DAM based studies
2005	Page, R. C., Martin, J. A., & Loeb, C. F. (2005). The Oral Health Information Suite (OHIS): its use in the management of periodontal disease. Journal of dental education, 69(5), 509-520.		Non DAM based studies
2005	Wostmann, B., Budtz-Jorgensen, E., Jepson, N., Mushimoto, E., Palmqvist, S., Sofou, A., & Owall, B. (2005). Indications for removable partial dentures: A literature review. International Journal of Prosthodontics, 18(2), 139-145.		Review article
2006	Casamassimo, P. S., Thikkurissy, S., Edelstein, B. L., & Maiorini, E. (2009). Beyond the dmft The human and economic cost of early childhood caries. Journal of the American Dental Association, 140(6), 650-657. doi:10.14219/jada.archive.2009.0250		Non-economic evaluation
2006	Kopycka-Ke˛dzierawski, D. T. (2006). Application of nonhomogenous Markov models for analyzing longitudinal caries risk.		Non-economic evaluation
2007	Scherrer, C. R., Griffin, P. M., & Swann, J. L. (2007). Public health sealant delivery programs: Optimal delivery and the cost of practice acts. Medical Decision Making, 27(6), 762-771. doi:10.1177/0272989x07302134		No model structure
2007	Tickle, M., Yeung, C. A., Milsom, K. M., & Blinkhorn, A. S. (2007). The prescription and outcomes of fissure sealants applied to a group of high caries risk children by general dental practitioners working in the North West of England. Community Dent Health, 24(3), 135-139.		Non DAM based studies
2008	Sinha, A., Consienla, D., Valencia, J. E., O'Loughlin, R., Gomez, E., De La Hoz, F., . . . De Quadros, C. A. (2008). Cost-effectiveness of pneumococcal conjugate vaccination in Latin America and the Caribbean: A regional analysis. Revista Panamericana de Salud Publica/Pan American Journal of Public Health, 24(5), 304-313.		Non-caries topics
2009	Mialhe, F. L., Pereira, A. C., Meneghim, M. d. C., da Silva Tagliaferro, E. P., & Pardi, V. (2009). Occlusal Tooth Surface Treatment Plans and Their Possible Effects on Oral Health Care Costs. Oral Health & Preventive Dentistry, 7(3), 211-216.		Non DAM based studies
2010	Arora, A., Evans, R. W., Sivaneswaran, S., Sujeer, A. N., & Blinkhorn, A. S. (2010). Parental support for water fluoridation in Lithgow, New South Wales. Aust Dent J, 55(4), 417-422. doi:10.1111/j.1834-7819.2010.01263.x		Non DAM based studies
2010	Farrington, M., Cullen, L., & Dawson, C. (2010). Assessment of oral mucositis in adult and pediatric oncology patients: an evidence-based approach. ORL-head and neck nursing : official journal of the Society of Otorhinolaryngology and Head-Neck Nurses, 28(3), 8-15.		Non-caries topics
2010	Konukseven, E. I., Onder, M. E., Mumcuoglu, E., & Kisnisci, R. S. (2010). Development of a Visio-Haptic Integrated Dental Training Simulation System. Journal of dental education, 74(8), 880-891.		Non-caries topics
2010	Miguel, J. A. M., Sales, H. X., Quintao, C. C., Oliveira, B. H., & Feu, D. (2010). Factors associated with orthodontic treatment seeking by 12-15-year-old children at a state university-funded clinic. Journal of orthodontics, 37(2), 100-106. doi:10.1179/14653121042957		Non DAM based studies
2010	Stephenson, J., Chadwick, B. L., Playle, R. A., & Treasure, E. T. (2010). Modelling Childhood Caries Using Parametric Competing Risks Survival Analysis Methods for Clustered Data. Caries Res, 44(1), 69-80. doi:10.1159/000279326		Non DAM based studies
2012	Kroon, J., & Van Wyk, P. J. (2012). A retrospective view on the viability of water fluoridation in South Africa to prevent dental caries. Community Dent Oral Epidemiol, 40(5), 441-450. doi:10.1111/j.1600-0528.2012.00681.x		Non DAM based studies
2012	Stephenson, J. (2012). A Model for the Analysis of Caries Occurrence in Primary Molar Tooth Surfaces. Caries Res, 46(5), 452-459. doi:10.1159/000339390		Non DAM based studies
2013	Hendrix, K. S., Downs, S. M., Brophy, G., Doebbeling, C. C., & Swigonski, N. L. (2013). Threshold analysis of reimbursing physicians for the application of fluoride varnish in young children. J Public Health Dent, 73(4), 297-303. doi:10.1111/jphd.12026		Same model with Quinonez 2006
2014	Hayashi, M., Haapasalo, M., Imazato, S., Lee, J. I., Momoi, Y., Murakami, S., . . . Wilson, N. (2014). Dentistry in the 21st century: challenges of a globalising world. International Dental Journal, 64(6), 333-342. doi:10.1111/idj.12132		Review article
2014	Rasines Alcaraz, M. G., Veitz-Keenan, A., Sahrmann, P., Schmidlin, P. R., Davis, D., & Iheozor-Ejiofor, Z. (2014). Direct composite resin fillings versus amalgam fillings for permanent or adult posterior teeth. Cochrane Database of Systematic Reviews(3). doi:10.1002/14651858.CD005620.pub2		Systematic review
2015	Fernandez, M. R., Goettems, M. L., Ardenghi, T. M., Demarco, F. F., & Correa, M. B. (2015). The Role of School Social Environment on Dental Caries Experience in 8-to 12-Year-Old Brazilian Children: A Multilevel Analysis. Caries Res, 49(5), 548-556. doi:10.1159/000438832		Non DAM based studies
2015	Tonmukayakul, U., Sia, K.-L., Gold, L., Hegde, S., de Silva, A. M., & Moodie, M. (2015). Economic Models of Preventive Dentistry for Australian Children and Adolescents: A Systematic Review. Oral Health & Preventive Dentistry, 13(6), 481-494. doi:10.3290/j.ohpd.a35005		Systematic review
2016	Albino, J., & Tiwari, T. (2016). Preventing Childhood Caries: A Review of Recent Behavioral Research. J Dent Res, 95(1), 35-42. doi:10.1177/0022034515609034		Review article
2016	Claxton, L., Taylor, M., & Kay, E. (2016). Oral health promotion: the economic benefits to the NHS of increased use of sugarfree gum in the UK. Br Dent J, 220(3), 121-127. doi:10.1038/sj.bdj.2016.94		Non DAM based studies
2016	Griffin, S. O., & Griffin, P. M. (2016). HOME VISITS AND TELEPHONE CONTACTS FOR PREVENTING EARLY CHILDHOOD CARIES COULD BE COST EFFECTIVE. Journal of Evidence-Based Dental Practice, 16(2), 133-135. doi:10.1016/j.jebdp.2016.05.004		No model structure
2016	Hesse, D., de Araujo, M. P., Olegario, I. C., Innes, N., Raggio, D. P., & Bonifacio, C. C. (2016). Atraumatic Restorative Treatment compared to the Hall Technique for occluso-proximal cavities in primary molars: study protocol for a randomized controlled trial. Trials, 17. doi:10.1186/s13063-016-1270-z		Non DAM based studies
2016	Olegario, I. C., Hesse, D., Bonecker, M., Pettorossi Imparato, J. C., Braga, M. M., Mendes, F. M., & Raggio, D. P. (2016).Effectiveness of conventional treatment using bulk-fill composite resin versus Atraumatic Restorative Treatments in primary and permanent dentition: a pragmatic randomized clinical trial		Non DAM based studies
2016	Schwendicke, F., Mostajaboldave, R., Otto, I., Doerferd, C. E., & Burkert, S. (2016). Patients' preferences for selective versus complete excavation: A mixed-methods study. J Dent, 46, 47-53. doi:10.1016/j.jdent.2016.01.006		Non DAM based studies
2016	Schwendicke, F., Thomson, W. M., Broadbent, J. M., & Stolpe, M. (2016). Effects of Taxing Sugar-Sweetened Beverages on Caries and Treatment Costs. J Dent Res, 95(12), 1327-1332. doi:10.1177/0022034516660278		Non DAM based studies
2016	van der Linden, N., Flach, G. B., de Bree, R., & Uyl-de Groot, C. A. (2016). Cost-utility of sentinel lymph node biopsy in cT1-T2N0 oral cancer. Oral Oncology, 53, 20-26. doi:10.1016/j.oraloncology.2015.11.011		Non caries related
2016	Wongkham, J., Pradubwong, S., Chatvised, P., & Ratanasiri, T. (2016). Evidence-Triggers for Care of Patient with Cleft Lip and Palate at Srinagarind Hospital: Antenatal Care Unit. Journal of the Medical Association of Thailand = Chotmaihet thangphaet, 99 Suppl 5, S51-57.		Non caries related
2017	Schwendicke, F., & Stolpe, M. (2017). In-Office Application of Fluoride Gel or Varnish: Cost-Effectiveness and Expected Value of Perfect Information Analysis. Caries Res, 51(3), 231-239. doi:10.1159/000458729		No model structure
2018	Kay, E., Owen, L., Taylor, M., Claxton, L., & Sheppard, L. (2018). The use of cost-utility analysis for the evaluation of caries prevention: an exploratory case study of two community-based public health interventions in a high-risk population in the UK. Community Dent Health, 35(1), 30-36. doi:10.1922/CDH_4115Owen07		Full text not available
2018	Kramer, A.-C. A., Petzold, M., Hakeberg, M., & Ostberg, A.-L. (2018). Multiple Socioeconomic Factors and Dental Caries in Swedish Children and Adolescents. Caries Res, 52(1-2), 42-50. doi:10.1159/000481411		Non DAM based studies
2018	Krois, J., Goestemeyer, G., Reda, S., & Schwendicke, F. (2018). Sealing or infiltrating proximal carious lesions. J Dent, 74, 15-22. doi:10.1016/j.jdent.2018.04.026		Systematic review
2018	Schwendicke, F., Splieth, C. H., Thomson, W. M., Reda, S., Stolpe, M., & Page, L. F. (2018). Cost-effectiveness of caries-preventive fluoride varnish applications in clinic settings among patients of low, moderate and high risk. Community Dent Oral Epidemiol, 46(1), 8-16. doi:10.1111/cdoe.12320		No model structure
