# Supplementary material for: A systematic review of decision analytic modeling techniques for the economic evaluation of dental caries interventions
Source: PLoS One. 2019 May 15;14(5):e0216921. doi: 10.1371/journal.pone.0216921 (PMC6519822; doi:10.1371/journal.pone.0216921)
Supplement: S3 Table — (XLSX) [file pone.0216921.s003.xlsx]

## Sheet: Sheet1
Assessing cost‐effectiveness of sealant placement in children	1	Quinonez, Rocio B.; Downs, Stephen M.; Shugars, Dan; Christensen, John; Vann Jr, William F.	2005	yes	yes	no	yes	yes	yes	yes	yes	yes	no	yes	yes	yes	yes	yes	no	no	yes	no	no	no	?	no	yes	NA	yes	yes	no	yes	yes	yes	no	no	no	NA	NA	no	no	no	NA	NA	NA	yes/no	NA	yes	NA
Systematic review of the effectiveness and cost-effectiveness of HealOzone® for the treatment of occlusal pit/fissure caries and root caries	2	Brazzelli, M; McKenzie, L; Fielding, S; Fraser, C; Clarkson, J; Kilonzo, M; Waugh, N	2006	yes	yes	no	yes	yes	yes	yes	yes	yes	no	no	no	yes/no	yes	yes	no	no	yes	?	no	no	yes	no	yes	NA	yes	yes/no	no	yes/no	no	no	yes	no	no	NA	?	no	NA	no	NA	NA	NA	no	NA	yes	NA
Simulating cost-effectiveness of fluoride varnish during well-child visits for Medicaid-enrolled children	3	Quinonez, R; Stearns, S.; Talekar, B.; Rozier, G; Downs, S	2006	yes	yes	no	yes	yes	yes	yes	no	yes	no	yes	yes	yes	yes	no	no	NA	yes	?	no	no	yes	no	yes	NA	yes	yes/no	no	NA	no	yes	no	yes	NA	yes	no	no	NA	no	NA	NA	NA	yes/no	NA	yes	NA
Cost-analysis of school-based fluoride varnish and fluoride rinsing programs	4	Sköld, Ulla Moberg; Petersson, Lars G.; Birkhed, Dowen; Norlund, Anders	2008	yes	yes	no	yes	yes	no	NA	no	yes	no	yes	yes	yes/no	no	yes	no	no	no	no	yes	no	no	no	yes	NA	yes	yes/no	no	NA	yes	yes	NA	no	no	no	yes	no	yes	no	NA	NA	NA	no	NA	no	NA
Modelling lifelong costs of caries with and without fluoride use	5	Splieth, C; Flessa, S	2008	yes	yes	no	no	NA	no	NA	yes	yes	no	no	no	yes/no	NA	no	no	no	?	yes	no	no	yes	NA	yes	NA	yes	no	no	NA	no	yes	NA	NA	NA	NA	yes/no	NA	NA	no	NA	NA	NA	yes/no	NA	yes	NA
Modeling the Long-Term Cost-Effectiveness of the Caries Management System in an Australian Population	6	Warren, E; Pollicino, C; Curtis, B; Evans, W; Sbaraini, A; Schwarz, E	2010	yes	yes	no	yes	yes	yes	yes	yes	yes	no	no	yes	yes	yes	yes	no	NA	yes	yes	yes	yes	yes	no	yes	NA	yes	yes	no	NA	yes	yes	yes	no	no	yes	yes	no	NA	no	NA	NA	NA	yes	NA	yes	NA
The Monitor Practice Programme: is non-invasive management of dental caries in private practice cost-effective?	7	Curtis, B.; Warren, E.; Pollicino, C.; Evans, R. W.; Schwarz, E.; Sbaraini, A.	2011	yes	yes	no	yes	yes	yes	yes	no	yes	no	no	yes	yes/no	?	yes	no	no	yes	yes	yes	yes	?	no	yes	yes	yes	no	no	NA	yes	yes	yes	no	no	NA	no	yes	no	no	NA	NA	NA	yes/no	NA	yes	yes
A Simulation Model for Designing Effective Interventions in Early Childhood Caries	8	Hirsch, Gary B.; Edelstein, Burton L.; Frosh, Marcy; Anselmo, Theresa	2012	yes	yes	no	no	NA	yes	NA	yes	yes	no	yes	no	yes/no	no	yes	no	no	yes	?	no	no	yes	NA	yes	yes	yes	yes/no	no	no	no	yes	NA	NA	NA	NA	?	no	NA	no	NA	NA	NA	yes	NA	yes	NA
Cost-effectiveness of a telephone-delivered education programme to prevent early childhood caries in a disadvantaged area: a cohort study	9	Pukallus, M; Plonka, K; Kularatna, S; Gordon, L; Barnett, A.; Walsh, L; Seow, W. K	2013	yes	yes	no	yes	yes	yes	yes	no	yes	no	no	no	yes	yes	yes	no	no	yes	?	no	no	yes	no	yes	NA	yes	no	no	no	no	yes	yes	no	no	NA	no	no	NA	no	NA	NA	NA	yes/no	NA	yes	yes
Cost-effectiveness of one-and two-step incomplete and complete excavations	10	Schwendicke, F.; Stolpe, M.; Meyer-Lueckel, H.; Paris, S.; Dörfer, C. E.	2013	yes	yes	no	yes	yes	yes	yes	no	yes	no	yes	yes	yes	yes	yes	no	NA	yes	yes	yes	yes/no	yes	no	yes	NA	yes	yes	no	yes/no	yes	yes	yes	no	no	NA	yes	yes	yes	yes	NA	NA	NA	yes	NA	yes	yes
Calculating averted caries attributable to school-based sealant programs with a minimal data set	11	Griffin, Susan O.; Jones, Kari; Crespin, Matthew	2014	yes	yes	no	no	NA	yes	NA	yes	no	no	no	no	yes/no	no	yes	no	no	yes	?	no	no	?	no	yes	NA	yes	no	no	NA	no	yes	yes	no	no	NA	NA	no	NA	no	NA	NA	NA	yes/no	NA	no	NA
Costs and Effectiveness of Treatment Alternatives for Proximal Caries Lesions	12	Schwendicke, Falk; Meyer-Lueckel, Hendrik; Stolpe, Michael; Doerfer, Christof Edmund; Paris, Sebastian	2014	yes	yes	no	yes	yes	yes	yes	no	yes	no	no	no	yes	no	yes	no	no	yes	yes	yes/no	yes	yes	no	yes	NA	yes	no	no	no	yes	yes	yes	no	no	yes	yes	no	NA	no	NA	NA	NA	yes	NA	yes	NA
Cost-effectiveness of caries excavations in different risk groups - a micro-simulation study	13	Schwendicke, Falk; Paris, Sebastian; Stolpe, Michael	2014	yes	yes	no	yes	yes	yes	yes	no	yes	no	no	yes	yes	yes	yes	no	no	yes	yes	no	yes	yes	no	yes	NA	yes	yes	no	yes/no	yes	yes	yes	no	no	yes	yes	yes	NA	no	NA	NA	NA	yes	NA	yes	NA
Direct pulp capping after a carious exposure versus root canal treatment	14	Schwendicke, Falk; Stolpe, Michael	2014	yes	yes	no	yes	yes	yes	yes	no	yes	no	yes	yes	yes	yes	yes	no	no	yes	yes	yes	yes	yes	no	yes	NA	yes	yes	no	NA	yes	yes	yes	no	no	no	yes	yes	NA	yes	NA	NA	NA	yes	NA	yes	yes
Reducing early childhood caries in a Medicaid population A systems model analysis	15	Edelstein, Burton L.; Hirsch, Gary; Frosh, Marcy; Kumar, Jayanth	2015	yes	yes	no	no	NA	yes	NA	yes	NA	no	yes	no	NA	NA	no	yes	NA	yes	?	no	no	?	NA	yes	yes	yes	yes	no	yes/no	no	yes	NA	NA	NA	yes	yes	NA	NA	no	NA	NA	NA	yes	NA	yes	NA
Relative cost-effectiveness of home visits and telephone contacts in preventing early childhood caries	16	Koh, Rongzhen; Pukallus, Margaret; Kularatna, Sanjeewa; Gordon, Louisa G.; Barnett, Adrian G.; Walsh, Laurence J.; Seow, Wan Kim	2015	yes	yes	no	yes	yes	yes	yes	no	yes	no	yes	no	yes/no	yes	yes	no	no	yes	?	yes	no	?	no	yes	NA	yes	yes/no	no	NA	no	yes	yes	no	no	NA	NA	no	NA	no	yes	yes	yes	yes/no	NA	yes	yes
Detecting and Treating Occlusal Caries Lesions: A Cost-Effectiveness Analysis	17	Schwendicke, F.; Stolpe, M.; Meyer-Lueckel, H.; Paris, S.	2015	yes	yes	no	yes	yes	yes	yes	no	yes	no	yes	yes	yes	yes	yes	no	no	yes	yes	no	yes	yes	no	yes	NA	yes	yes	no	yes/no	no	yes	yes	no	no	yes	yes	no	yes	no	NA	NA	NA	yes/no	NA	yes	NA
Detection and treatment of proximal caries lesions: Milieu-specific cost-effectiveness analysis	18	Schwendicke, Falk; Paris, Sebastian; Stolpe, Michael	2015	yes	yes	no	yes	yes	yes	yes	no	yes	no	yes	yes	yes	yes	yes	no	no	yes	yes	no	yes	yes	no	yes	NA	yes	yes	no	yes/no	yes	yes	yes	no	no	yes	yes	no	NA	no	NA	NA	NA	yes	NA	yes	NA
Detecting Proximal Secondary Caries Lesions: A Cost-effectiveness Analysis	19	Schwendicke, F.; Brouwer, F.; Paris, S.; Stolpe, M.	2016	yes	yes	no	yes	yes	yes	yes	no	yes	no	no	yes	yes	yes	yes	no	no	yes	yes	no	yes	yes	no	yes	NA	yes	yes	no	no	no	yes	yes	no	no	yes	yes	yes	NA	no	NA	NA	NA	yes/no	NA	yes	yes
Conventional treatment, Hall Technique or immediate pulpotomy for carious primary molars: a cost-effectiveness analysis	20	Schwendicke, F.; Stolpe, M.; Innes, N.	2016	yes	yes	no	yes	yes	yes	yes	yes	yes	no	no	yes	yes	no	yes	no	no	yes	?	no	no	yes	no	yes	NA	yes	yes	no	no	yes	yes	yes	no	no	yes	yes	yes	yes	no	NA	NA	NA	yes	NA	yes	NA
The caries management system: Updating cost-effectiveness with 4-year posttrial data	21	Warren, E; Curtis B.; N, Jia; N; Evans R.	2016	yes	yes	no	yes	yes	yes	yes	no	yes	no	no	no	yes/no	NA	yes	no	no	yes	yes	yes	yes	?	no	yes	yes	yes	no	no	NA	yes	yes	yes	no	no	yes	yes	yes	no	no	NA	NA	NA	yes/no	NA	yes	yes
A Markov model assessing the impact on primary care practice revenues and patient's health when using mid-level providers, lesson learned from the United Kingdom	22	Hill H, Macey R, Brocklehurst P	2017	yes	yes	no	yes	yes	yes	yes	no	yes	no	no	yes	yes	NA	yes	no	NA	yes	no	yes	no	yes	no	yes	NA	yes	no	no	NA	yes	yes	yes	no	no	NA	NA	yes	NA	yes	NA	NA	NA	yes/no	NA	yes	NA
Cost-effectiveness of root caries preventive treatments	23	Schwendicke, Falk; Goestemeyer, Gerd	2017	yes	yes	no	yes	yes	yes	yes	no	yes	no	yes	yes	yes	no	yes	no	no	yes	?	no	no	yes	no	yes	NA	yes	yes	no	NA	yes	yes	yes	no	no	yes	yes	yes	NA	no	NA	NA	NA	yes	NA	yes	NA
Cost-effectiveness analysis of two caries prevention methods in the first permanent molar in children	24	Khouja T, Smith KJ	2018	yes	yes	no	yes	yes	yes	yes	yes	yes	no	no	yes	yes	yes	yes	no	no	yes	no	no	no	no	no	yes	NA	yes	yes	no	NA	yes	yes	yes	no	no	yes	no	no	NA	no	NA	NA	NA	yes	NA	yes	yes
Elevating the use of sugar-free chewing gum in Germany: cost saving and caries prevention	25	Zimmer S, Spyra A, Kreimendahl F, Blaich C, Rychlik R	2018	yes	yes	no	yes	yes	yes	yes	no	yes	no	yes	yes	yes	yes	yes	no	no	yes	yes	yes	no/yes	yes	no	yes	NA	yes	no	no	NA	no	yes	yes	no	no	no	no	no	no	no	NA	NA	NA	yes/no	NA	yes	no
[truncated: 14 more columns]
